# Supplementary material for: Direct C(sp2)–H alkylation of unactivated arenes enabled by photoinduced Pd catalysis
Source: Nat Commun. 2020 Oct 19;11:5266. doi: 10.1038/s41467-020-19038-8 (PMC7572399; doi:10.1038/s41467-020-19038-8)
Supplement: Supplementary file 3 — Supplementary Data 1 [file 41467_2020_19038_MOESM3_ESM.zip]

Archive with 1 entries (1 files):
- 257271_3_data_set_4901217_qgqz8q (1).docx
